# Supplementary material for: Mechanistic Insights Revealed by YbtPQ in the Occluded State
Source: Biomolecules. 2024 Mar 8;14(3):322. doi: 10.3390/biom14030322 (PMC10967856; doi:10.3390/biom14030322)
Supplement: Supplementary file 1 [file biomolecules-14-00322-s001.zip]

Archive with 1 entries (1 files):
- biomolecules-2868477-supplementary.pptx
